# Supplementary material for: The Relationship Between Obesity, Overweight, and the Prevalence of Depression and Anxiety Among University Students: Evidence from a Nationally Representative Cross-Sectional Study in Greece
Source: Diseases. 2026 Apr 8;14(4):136. doi: 10.3390/diseases14040136 (PMC13114611; doi:10.3390/diseases14040136)
Supplement: Supplementary file 1 [file diseases-14-00136-s001.zip]

Archive with 1 entries (1 files):
- diseases-4188604-supplementary.pdf
